# Supplementary material for: Association between ACTN3 R577x and the physical performance of Chinese 13 to 15-year-old elite and sub-elite football players at different positions
Source: Front Genet. 2023 Mar 10;14:1038075. doi: 10.3389/fgene.2023.1038075 (PMC10036392; doi:10.3389/fgene.2023.1038075)
Supplement: Supplementary file 1 [file DataSheet1.xls]

## Sheet: Sheet1
Numbers	Age	Class	ACTN3	XXvsR	RRvsX	position	Height	Bodymass	SLJ	Sprint20m	Sprint30m	RSA525	YYIR1	Run12min	VO2max	Height_1	Bodymass_1	SLJ_1	Sprint20m_1	Sprint30m_1	RSA525_1	YYIR1_1	Run12min_1
Elite1	14	1	1	5	1	4	178	75.2	234	3.35	4.7	34.44	1840	3100	58	178	75.2	234	3.35	4.7	34.44	1840	3100
Elite2	15	1	3	3	4	2	186	70	227	3.25	4.48	35.11	1820	2880	53.08	186	70	227	3.25	4.48	35.11	1820	2880
Elite3	14	1	1	5	1	2	180	45	224	3.52	4.91		1840	3100	58	180	45	224	3.52	4.91	34.81	1840	3100
Elite4	15	1	2	5	4	2	170	55	254	2.9	4.14	35.74	2180	3250	61.35	170	55	254	2.9	4.14	35.74	2180	3250
Elite5	15	1	1	5	1	2	177	64	251	2.94	4.14	34.65	2100	3080	57.55	177	64	251	2.94	4.14	34.65	2100	3080
Elite6	15	1	1	5	1	2	181	72	250	3.32	4.54	32.62	2080	3270	61.8	181	72	250	3.32	4.54	32.62	2080	3270
Elite7	15	1	2	5	4	2	170	55.9	248	3.09	4.37	38.52	1880	2800	51.29	170	55.9	248	3.09	4.37	38.52	1880	2800
Elite8	15	1	1	5	1	2	178	61	242	2.86	4.14	33.21	1620	3120	58.45	178	61	242	2.86	4.14	33.21	1620	3120
Elite9	15	1	3	3	4	2	176	60	242	3.42	4.67	35.82	2100	3280	62.02	176	60	242	3.42	4.67	35.82	2100	3280
Elite10	13	1	2	5	4	2	174	62	240	2.97	4.3	31.3	2080	2810	51.52	174	62	240	2.97	4.3	31.3	2080	2810
Elite11	15	1	1	5	1	2	187	68.8	237	2.83	4.03	35.06	1880	2960	54.87	187	68.8	237	2.83	4.03	35.06	1880	2960
Elite12	13	1	1	5	1	2	180	60	236	3.23	4.47	33.4	1820	3100	58	180	60	236	3.23	4.47	33.4	1820	3100
Elite13	14	1	1	5	1	2	178.5	62.4	233	3.08	4.4	34.59	2000	3200	60.24	178.5	62.4	233	3.08	4.4	34.59	2000	3200
Elite14	14	1	2	5	4	2	178	68	233	3.09	4.37	32.43	1720	2800	51.29	178	68	233	3.09	4.37	32.43	1720	2800
Elite15	15	1	1	5	1	2	175	55	233	2.99	4.26	37.19	1600	2950	54.65	175	55	233	2.99	4.26	37.19	1600	2950
Elite16	14	1	2	5	4	2	174	65.1	232	3.39	4.73	34.48	2000	2980	55.32	174	65.1	232	3.39	4.73	34.48	2000	2980
Elite17	13	1	2	5	4	2	178	64	228	3.65	4.72	32.01	1300	2900	53.53	178	64	228	3.65	4.72	32.01	1300	2900
Elite18	14	1	3	3	4	2	168	53.4	228	3.4	4.69	34.65	2180		55.37	168	53.4	228	3.4	4.69	34.65	2180	2982.4
Elite19	13	1	2	5	4	2	178	62	227	3.49	4.48	33.45	1600	3110	58.22	178	62	227	3.49	4.48	33.45	1600	3110
Elite20	13	1	1	5	1	2	175	62	227	3.05	4.31	33.55	1820	2940	54.42	175	62	227	3.05	4.31	33.55	1820	2940
Elite21	13	1	3	3	4	2	157	51.8	227	3.14	4.47	33.9	1840	2840	52.19	157	51.8	227	3.14	4.47	33.9	1840	2840
Elite22	14	1	1	5	1	2	180	63.5	226	3.5	4.86	34.56	2100		55.37	180	63.5	226	3.5	4.86	34.56	2100	2982.4
Elite23	13	1	2	5	4	2	174	64.2	226	3.59	4.93	33.78	1540	2980	55.32	174	64.2	226	3.59	4.93	33.78	1540	2980
Elite24	14	1	3	3	4	2	172	55	221	3.03	4.41	37.88	2160	3170	59.56	172	55	221	3.03	4.41	37.88	2160	3170
Elite25	13	1	1	5	1	2	165	46	221	3.2	4.52	31.11	2140	3000	55.77	165	46	221	3.2	4.52	31.11	2140	3000
Elite26	13	1	1	5	1	2	168	47	220	3.03	4.28	33.58	1820	2760	50.4	168	47	220	3.03	4.28	33.58	1820	2760
Elite27	14	1	3	3	4	2	168	55.8	220	3.35	4.75	34.4	2160	3210	60.46	168	55.8	220	3.35	4.75	34.4	2160	3210
Elite28	13	1	1	5	1	2	166	49	220	3.38	4.68	33.25	1720	2800	51.29	166	49	220	3.38	4.68	33.25	1720	2800
Elite29	13	1	2	5	4	2	174	57.2	209	3.14	4.45	34.68	2180	2900	53.53	174	57.2	209	3.14	4.45	34.68	2180	2900
Elite30	15	1	2	5	4	2	182	65	201	3.21	4.46	35.71	1840	3180	59.79	182	65	201	3.21	4.46	35.71	1840	3180
Elite31	14	1	1	5	1	2	172	65	195	4.02	5.54	37.71	920	2390	42.13	172	65	195	4.02	5.54	37.71	920	2390
Elite32	13	1	2	5	4	2	166	49.5	194	3.58	5.04	33.89	2160	2880	53.08	166	49.5	194	3.58	5.04	33.89	2160	2880
Elite33	13	1	3	3	4	2	160.6	43.4	194	3.36	4.77	34.12	2180	2980	55.32	160.6	43.4	194	3.36	4.77	34.12	2180	2980
Elite34	14	1	1	5	1	3	182	69.8	254	2.83	3.99	35.79	2000		55.37	182	69.8	254	2.83	3.99	35.79	2000	2982.4
Elite35	15	1	1	5	1	3	175.5	67.2	247	2.96	4.25	34.24	2100	3100	58	175.5	67.2	247	2.96	4.25	34.24	2100	3100
Elite36	15	1	3	3	4	3	172.5	63.8	245	2.96	4.3	34.78	1880		55.37	172.5	63.8	245	2.96	4.3	34.78	1880	2982.4
Elite37	13	1	2	5	4	3	170	50	243	2.98	4.23	33.72	860	2940	54.42	170	50	243	2.98	4.23	33.72	860	2940
Elite38	14	1	3	3	4	3	176	50	240	2.99	4.21	36.63	1600	2920	53.98	176	50	240	2.99	4.21	36.63	1600	2920
Elite39	14	1	2	5	4	3	177	60	236	2.86	4.13	34.28	1640	3120	58.45	177	60	236	2.86	4.13	34.28	1640	3120
Elite40	13	1	2	5	4	3	174.5	61.8	236	3.09	4.35	33.99	2140	2880	53.08	174.5	61.8	236	3.09	4.35	33.99	2140	2880
Elite41	13	1	1	5	1	3	172.5	54.1	235	3.21	4.5	34.08	1660	2990	55.54	172.5	54.1	235	3.21	4.5	34.08	1660	2990
Elite42	14	1	1	5	1	3	169	56.7	233	3.41	4.71	35.82	2160	2880	53.08	169	56.7	233	3.41	4.71	35.82	2160	2880
Elite43	14	1	1	5	1	3	168	50	233	3.03	4.3	35.79	1080	2850	52.41	168	50	233	3.03	4.3	35.79	1080	2850
Elite44	15	1	1	5	1	3	177	60	232	3.27	4.49	35.67	2020		55.37	177	60	232	3.27	4.49	35.67	2020	2982.4
Elite45	15	1	1	5	1	3	170	60	232	3.38	4.73	35.82	2160	3280	62.02	170	60	232	3.38	4.73	35.82	2160	3280
Elite46	14	1	1	5	1	3	177	57.9	231	3.09	4.42	34.52	2200	2120	36.1	177	57.9	231	3.09	4.42	34.52	2200	2120
Elite47	14	1	3	3	4	3	170	55	230	3.12	4.47	35.11	2100	3300	62.47	170	55	230	3.12	4.47	35.11	2100	3300
Elite48	13	1	2	5	4	3	160	45	225	3.11	4.4	33.64	1800	2920	53.98	160	45	225	3.11	4.4	33.64	1800	2920
Elite49	14	1	1	5	1	3	181	67.1	224	3.2	4.52	32.84	2060	3000	55.77	181	67.1	224	3.2	4.52	32.84	2060	3000
Elite50	13	1	3	3	4	3	166	45	224	3.49	4.92	38.54	1720	2790	51.07	166	45	224	3.49	4.92	38.54	1720	2790
Elite51	13	1	1	5	1	3	175	55	221	3.28	4.65	33.73	1800		55.37	175	55	221	3.28	4.65	33.73	1800	2982.4
Elite52	14	1	2	5	4	3			220	3.46	4.88	34.88	1600	2960	54.87	172.73	57.81	220	3.46	4.88	34.88	1600	2960
Elite53	14	1	2	5	4	3	172	60	217	3.48	4.97	38.43	920		55.37	172	60	217	3.48	4.97	38.43	920	2982.4
Elite54	14	1	2	5	4	3	166	45	217	3.09	4.42	34.32	1700	3010	55.99	166	45	217	3.09	4.42	34.32	1700	3010
Elite55	14	1	1	5	1	3	172	45	209	3.22	4.46	39.72	2180	3100	58	172	45	209	3.22	4.46	39.72	2180	3100
Elite56	13	1	1	5	1	3	174	57	200	3.51	4.78	32.28	1380	2820	51.74	174	57	200	3.51	4.78	32.28	1380	2820
Elite57	14	1	2	5	4	3	150	40	200	3.36	4.85	31.09	1580	2900	53.53	150	40	200	3.36	4.85	31.09	1580	2900
Elite58	14	1	3	3	4	4	178.5	70.9	264	2.91	4.17	37.24	1840	2980	55.32	178.5	70.9	264	2.91	4.17	37.24	1840	2980
Elite59	15	1	1	5	1	4	186.5	75	253	3.28	4.58	34.71	1820	3300	62.47	186.5	75	253	3.28	4.58	34.71	1820	3300
Elite60	15	1	1	5	1	4	188	67.8	251	3	4.33	35.12	1840		55.37	188	67.8	251	3	4.33	35.12	1840	2982.4
Elite61	13	1	3	3	4	4	170	53	248	3.4	4.64	35.53	1180	2930	54.2	170	53	248	3.4	4.64	35.53	1180	2930
Elite62	14	1	2	5	4	4	176	58	247	3.47	4.87	37.6	2060	3260	61.58	176	58	247	3.47	4.87	37.6	2060	3260
Elite63	14	1	2	5	4	4	172.5	61.7	247	3.33	4.6	38.35	1700		55.37	172.5	61.7	247	3.33	4.6	38.35	1700	2982.4
Elite64	13	1	3	3	4	4	175	66.3	240	3.17	4.55	33.81	2180	3000	55.77	175	66.3	240	3.17	4.55	33.81	2180	3000
Elite65	14	1	2	5	4	4	172	56	234	3.37	4.69	35.67	1160	2870	52.86	172	56	234	3.37	4.69	35.67	1160	2870
Elite66	13	1	1	5	1	4	172	60	225	3.49	4.84	35.17	2160	2980	55.32	172	60	225	3.49	4.84	35.17	2160	2980
Elite67	13	1	2	5	4	4	170	58	225	3.67	5.1	34.28	1820		55.37	170	58	225	3.67	5.1	34.28	1820	2982.4
Elite68	15	1	2	5	4	4	172	55	217	3	4.32	38.46	1080	3200	60.24	172	55	217	3	4.32	38.46	1080	3200
Elite69	14	1	2	5	4	4	157	44.5	216	3.52	4.89	34.54	2180	2860	52.64	157	44.5	216	3.52	4.89	34.54	2180	2860
Elite70	15	1	2	5	4	4	176	57.6	214	3.49	4.78	35.29	2100		55.37	176	57.6	214	3.49	4.78	35.29	2100	2982.4
Elite71	13	1	1	5	1	4	153	38	214	3.34	4.83	33.21	2200	2810	51.52	153	38	214	3.34	4.83	33.21	2200	2810
Elite72	13	1	1	5	1	4	179	72.8	212	3.36	4.59	34.03	1700	3000	55.77	179	72.8	212	3.36	4.59	34.03	1700	3000
Elite73	15	1	1	5	1	4	161	57	200	3.16	4.45	33.06	2180	3200	60.24	161	57	200	3.16	4.45	33.06	2180	3200
Elite74	13	1	2	5	4	4	158	40	189	3.42	4.86	34.41	1840	2900	53.53	158	40	189	3.42	4.86	34.41	1840	2900
Sub1	15	2	2	5	4	2	184	80	220	3.16	4.5	38.94	1540	2800	51.29	184	80	220	3.16	4.5	38.94	1540	2800
Sub2	14	2	2	5	4	2	178	58.5	213	3.75	5.2	34.31	1900	3000	55.77	178	58.5	213	3.75	5.2	34.31	1900	3000
Sub3	15	2	3	3	4	2	190	70	203	3.42	4.86	36.29	1600	3000	55.77	190	70	203	3.42	4.86	36.29	1600	3000
Sub4	15	2	2	5	4	3	174	57	195	3.49	6.15	37.1	1820	2850	52.41	174	57	195	3.49	6.15	37.1	1820	2850
Sub5	15	2	1	5	1	2	186	65	257	3.23	4.49	37.16	2160	3130	58.67	186	65	257	3.23	4.49	37.16	2160	3130
Sub6	14	2	1	5	1	2	172	50	240	3.16	4.4	35.43	1080	3030	56.44	172	50	240	3.16	4.4	35.43	1080	3030
Sub7	15	2	3	3	4	2			240	3.37	4.89	35.47	2180	2920	53.98	166.96	51.18	240	3.37	4.89	35.47	2180	2920
Sub8	14	2	3	3	4	2	172	53.8	226	3.29	4.59	37.16	1900	2920	53.98	172	53.8	226	3.29	4.59	37.16	1900	2920
Sub9	14	2	2	5	4	2	167	45.8	226	3.11	4.48	34.56	2020		53.79	167	45.8	226	3.11	4.48	34.56	2020	2911.7
Sub10	14	2	3	3	4	2	172	55.5	224	3.58	4.96	36.48	2180	3000	55.77	172	55.5	224	3.58	4.96	36.48	2180	3000
Sub11	13	2	2	5	4	2	170	61	222	3.48	4.79	35.12	1300	2680	48.61	170	61	222	3.48	4.79	35.12	1300	2680
Sub12	15	2	3	3	4	2	178	65	220	3.46	4.78	38.31	1820	3100	58	178	65	220	3.46	4.78	38.31	1820	3100
Sub13	13	2	3	3	4	2	161	46	220	3.49	6.15	35.63	1200	2850	52.41	161	46	220	3.49	6.15	35.63	1200	2850
Sub14	14	2	2	5	4	2	163	50.9	219	3.53	4.93	36.57	2160	2910	53.75	163	50.9	219	3.53	4.93	36.57	2160	2910
Sub15	13	2	1	5	1	2	172	55	211	3.26	4.61	37.62	1640	2800	51.29	172	55	211	3.26	4.61	37.62	1640	2800
Sub16	13	2	2	5	4	2	165	45	210	3.72	5.24	33.16	2200	2650	47.94	165	45	210	3.72	5.24	33.16	2200	2650
Sub17	13	2	3	3	4	2	164	48	205	3.64	5.04	37.53	1740	2900	53.53	164	48	205	3.64	5.04	37.53	1740	2900
Sub18	13	2	3	3	4	2	159	53.8	201	3.19	4.7	36.41	1540	2880	53.08	159	53.8	201	3.19	4.7	36.41	1540	2880
Sub19	14	2	3	3	4	2	165	45	200	3.53	4.84	34.71	1640	2990	55.54	165	45	200	3.53	4.84	34.71	1640	2990
Sub20	13	2	3	3	4	2	162	45	198	3.26	4.64	38.3	1720		53.79	162	45	198	3.26	4.64	38.3	1720	2911.7
Sub21	13	2	2	5	4	2	156	45	194	3.45	4.96	34.78	1540	2830	51.97	156	45	194	3.45	4.96	34.78	1540	2830
Sub22	13	2	1	5	1	2	172	50	193	3.46	4.78	37.79	1960	2850	52.41	172	50	193	3.46	4.78	37.79	1960	2850
Sub23	13	2	3	3	4	2	170	50	190	3.48	4.97	37.24	1700	2500	44.59	170	50	190	3.48	4.97	37.24	1700	2500
Sub24	13	2	2	5	4	2	156	40	185	3.8	5.25	43.74	1400	2820	51.74	156	40	185	3.8	5.25	43.74	1400	2820
Sub25	13	2	2	5	4	2	150	36	184	3.95	5.49	42.26	1580	1950	32.3	150	36	184	3.95	5.49	42.26	1580	1950
Sub26	14	2	3	3	4	3	165.5	51.4	223	3.06	4.36	35.74	2160	3100	58	165.5	51.4	223	3.06	4.36	35.74	2160	3100
Sub27	13	2	2	5	4	3	165.5	47.6	220	3.72	5.11	33.75	2040	3000	55.77	165.5	47.6	220	3.72	5.11	33.75	2040	3000
Sub28	13	2	1	5	1	3	158	45	220	2.97	4.3	31.94	1660	2850	52.41	158	45	220	2.97	4.3	31.94	1660	2850
Sub29	13	2	3	3	4	3	172	55	217	3.16	4.5	37.71	1440	3400	64.71	172	55	217	3.16	4.5	37.71	1440	3400
Sub30	13	2	2	5	4	3	170	53	214	3.49	4.92	40.58	1900	2870	52.86	170	53	214	3.49	4.92	40.58	1900	2870
Sub31	15	2	2	5	4	3	168	55	214	3.29	4.53	36.64	2180	3290	62.25	168	55	214	3.29	4.53	36.64	2180	3290
Sub32	13	2	2	5	4	3	165	44	212	3.55	4.91	35.45	1740	3000	55.77	165	44	212	3.55	4.91	35.45	1740	3000
Sub33	15	2	2	5	4	3	177	58	210	3.8	5.25	35.79	1440	3100	58	177	58	210	3.8	5.25	35.79	1440	3100
Sub34	13	2	3	3	4	3	166	45	207	3.48	4.94	35.9	1380	2790	51.07	166	45	207	3.48	4.94	35.9	1380	2790
Sub35	13	2	3	3	4	3	165	50	207	3.46	4.88	37.62	1800	2930	54.2	165	50	207	3.46	4.88	37.62	1800	2930
Sub36	14	2	3	3	4	3	172	50	206	3.28	4.69	35.79	1680	3160	59.34	172	50	206	3.28	4.69	35.79	1680	3160
Sub37	15	2	3	3	4	3	170	50	201	3.36	4.82	32.87	2160	2810	51.52	170	50	201	3.36	4.82	32.87	2160	2810
Sub38	13	2	3	3	4	3	163	49.2	201	3.66	5.14	36.25	1080	3000	55.77	163	49.2	201	3.66	5.14	36.25	1080	3000
Sub39	14	2	2	5	4	3	155	45	200	3.45	4.92	37.6	1600	2940	54.42	155	45	200	3.45	4.92	37.6	1600	2940
Sub40	13	2	3	3	4	3	162	50	198	3.76	5.21	38.85	1780	2880	53.08	162	50	198	3.76	5.21	38.85	1780	2880
Sub41	13	2	2	5	4	3	173	58	197	3.73	5.2	37.23	1760	2780	50.85	173	58	197	3.73	5.2	37.23	1760	2780
Sub42	14	2	2	5	4	3	170	45	197	3.37	4.89	35.88	960	2950	54.65	170	45	197	3.37	4.89	35.88	960	2950
Sub43	13	2	1	5	1	3	165	45	197	3.73	5.2	35.5	1200	3000	55.77	165	45	197	3.73	5.2	35.5	1200	3000
Sub44	13	2	3	3	4	3	175	65	194	3.49	4.92	36.44	1760		53.79	175	65	194	3.49	4.92	36.44	1760	2911.7
Sub45	15	2	2	5	4	3	156	45	186	3.18	4.57	35.6	1540	2830	51.97	156	45	186	3.18	4.57	35.6	1540	2830
Sub46	15	2	1	5	1	4	173	64.2	233	3.13	4.61	37.19	1720	2900	53.53	173	64.2	233	3.13	4.61	37.19	1720	2900
Sub47	14	2	1	5	1	4	182	63.1	230	3.24	4.59	36.47	1820	2900	53.53	182	63.1	230	3.24	4.59	36.47	1820	2900
Sub48	15	2	2	5	4	4	186	65	229	3.31	4.5	35.71	1460	2990	55.54	186	65	229	3.31	4.5	35.71	1460	2990
Sub49	13	2	2	5	4	4	166	55	221	3.49	4.92	38.23	1840		53.79	166	55	221	3.49	4.92	38.23	1840	2911.7
Sub50	15	2	1	5	1	4	178.5	59.7	219	3.14	4.46	37.23	1580		53.79	178.5	59.7	219	3.14	4.46	37.23	1580	2911.7
Sub51	13	2	1	5	1	4	175	48	218	3.51	4.78	37.1	1740	2780	50.85	175	48	218	3.51	4.78	37.1	1740	2780
Sub52	13	2	2	5	4	4	165	48	216	3.79	5.19	39.21	1920	3100	58	165	48	216	3.79	5.19	39.21	1920	3100
Sub53	14	2	1	5	1	4	175	58	214	3.39	4.72	37.1	1360	2860	52.64	175	58	214	3.39	4.72	37.1	1360	2860
Sub54	14	2	3	3	4	4	157	39.2	214	3.18	4.54	35.82	1720	2860	52.64	157	39.2	214	3.18	4.54	35.82	1720	2860
Sub55	14	2	2	5	4	4	165	57.5	213	3.22	4.6	36.53	2160	2880	53.08	165	57.5	213	3.22	4.6	36.53	2160	2880
Sub56	13	2	3	3	4	4	172	45	208	3.76	5.23	37.1	1720	3100	58	172	45	208	3.76	5.23	37.1	1720	3100
Sub57	14	2	3	3	4	4	150	40	207	2.99	4.21	33.13	2160	2900	53.53	150	40	207	2.99	4.21	33.13	2160	2900
Sub58	13	2	3	3	4	4	170	52	205	3.49	4.92	37.53	1740	2880	53.08	170	52	205	3.49	4.92	37.53	1740	2880
Sub59	14	2	2	5	4	4	170	50	204	3.66	5.09	37	1340	3150	59.12	170	50	204	3.66	5.09	37	1340	3150
Sub60	13	2	2	5	4	4	157	51.8	201	3.68	5.2		2180	2920	53.98	157	51.8	201	3.68	5.2	36.54	2180	2920
Sub61	14	2	2	5	4	4	160	45	198	3.49	4.92		1710	3000	55.77	160	45	198	3.49	4.92	36.54	1710	3000
Sub62	13	2	1	5	1	4	150	45	196	3.23	4.68		2140	2880	53.08	150	45	196	3.23	4.68	36.54	2140	2880
Sub63	14	2	2	5	4	4	165	45	194	3.53	4.99	36.84	1060	2980	55.32	165	45	194	3.53	4.99	36.84	1060	2980
Sub64	13	2	3	3	4	4	158	45	194	3.56	5.12	34.49	1760	2800	51.29	158	45	194	3.56	5.12	34.49	1760	2800
Sub65	13	2	3	3	4	4	150	45	183	3.92	5.47	35.5	1760	2920	53.98	150	45	183	3.92	5.47	35.5	1760	2920
Sub66	13	2	2	5	4	4	160	45	181	3.72	5.24	37.7	1960	2900	53.53	160	45	181	3.72	5.24	37.7	1960	2900
Sub67	13	2	1	5	1	4	153	40.1	181	3.6	5.23	35.15	2160	2800	51.29	153	40.1	181	3.6	5.23	35.15	2160	2800
Sub68	13	2	2	5	4	4	158	45	180	4.19	5.9	35.06	1200	2900	53.53	158	45	180	4.19	5.9	35.06	1200	2900

## Sheet: Sheet2
	Numbers	1		Numbers	Age	Class	ACTN3	XXvsR	RRvsX	position	Height	Bodymass	SLJ	Sprint20m	Sprint30m	RSA525	YYIR1	Run12min	VO2max	Height_1	Bodymass_1	SLJ_1	Sprint20m_1	Sprint30m_1	RSA525_1	YYIR1_1	Run12min_1
	Age	2		1	2	3	4	5	6	7	8	9	10	11	12	13	14	15	16	17	18	19	20	21	22	23	24
	Class	3
	ACTN3	4
	XXvsR	5
	RRvsX	6
	position	7
	Height	8
	Bodymass	9
	SLJ	10
	Sprint20m	11
	Sprint30m	12
	RSA525	13
	YYIR1	14
	Run12min	15
	VO2max	16
	Height_1	17
	Bodymass_1	18
	SLJ_1	19
	Sprint20m_1	20
	Sprint30m_1	21
	RSA525_1	22
	YYIR1_1	23
	Run12min_1	24
